# Supplementary material for: Synergic Effect of Phthalide Lactones and Fluconazole and Its New Analogues as a Factor Limiting the Use of Azole Drugs against Candidiasis
Source: Antibiotics (Basel). 2022 Oct 28;11(11):1500. doi: 10.3390/antibiotics11111500 (PMC9686652; doi:10.3390/antibiotics11111500)
Supplement: Supplementary file 1 [file antibiotics-11-01500-s001.zip]

Archive with 1 entries (1 files):
- antibiotics-1975175-supplementary.pdf
